# Supplementary material for: Garden Snail Predatory Insects’ Modus Operandi Under Laboratory Conditions
Source: Insects. 2024 Nov 5;15(11):865. doi: 10.3390/insects15110865 (PMC11594771; doi:10.3390/insects15110865)
Supplement: Supplementary file 1 [file insects-15-00865-s001.zip]

Archive with 1 entries (1 files):
- insects-3257163-supplementary.pdf
